# Supplementary material for: The PUB4 E3 Ubiquitin Ligase Is Responsible for the Variegated Phenotype Observed upon Alteration of Chloroplast Protein Homeostasis in Arabidopsis Cotyledons
Source: Genes (Basel). 2021 Sep 6;12(9):1387. doi: 10.3390/genes12091387 (PMC8464772; doi:10.3390/genes12091387)
Supplement: Supplementary file 1 [file genes-12-01387-s001.zip]

Archive with 5 entries (5 files):
- Manuscript_supplementary.pdf
- Table S1.xlsx
- FigS1.pdf
- FigS2.pdf
- FigS3.pdf
