# Supplementary material for: The PUB4 E3 Ubiquitin Ligase Is Responsible for the Variegated Phenotype Observed upon Alteration of Chloroplast Protein Homeostasis in Arabidopsis Cotyledons
Source: Genes (Basel). 2021 Sep 6;12(9):1387. doi: 10.3390/genes12091387 (PMC8464772; doi:10.3390/genes12091387)
Supplement: Supplementary file 1 [file genes-12-01387-s001.zip › Table S1.xlsx]

## Sheet: Primer sequences
Oligonucleotide sequences
Locus	Gene	Sense primer (5' to 3')	Antisense primer (5' to 3')	Use	Nucleaotides added at 5' end
AT2G31400	GUN1	GAGAGTAACAACCGAACGAC	AAAGTGCCAAAGCATGTCAG	GUN1-102 genotyping
AT2G31400	GUN1	GAGAGTAACAACCGAACGAC	TAGCATCTGAATTTCATAACCAATCTCGATACAC	gun1-102 genotyping
AT5G42270	FTSH5	GTGTGGTTTATTGCAGGTGC	CCTTCTGCGATGACATCTGC	FtsH5-3 genotyping
AT5G42270	FTSH5	GTGTGGTTTATTGCAGGTGC	CTGAATTTCATAACCAATCTCGATACAC	ftsh5-3 genotyping
AT3G27160	PRPS21	TCAATGATAGCTTGTGATGG	TTTCCAACTCACAATGTACC	PRPS21 genotyping
AT3G27160	PRPS21	TCAATGATAGCTTGTGATGG	TAGCATCTGAATTTCATAACCAATCTCGATACAC	prps21 genotyping
AT1G17220	FUG1	CTTAAATGTAGCCACGTGTG	ACTAAAGCATACGATGCATC	FUG1-3 genotyping
AT1G17220	FUG1	TAGCATCTGAATTTCATAACCAATCTCGATACAC	ACTAAAGCATACGATGCATC	fug1-3 genotyping
AT4G24280	cpHSC70-1	TGGTACCTTTGATGTCTCAG	TGGCCGTGATAAAAGGTAAG	cpHSC70-1 genotyping
AT4G24280	cpHSC70-1	GCGTGGACCGCTTGCTGCAACT	TGGCCGTGATAAAAGGTAAG	cphsc70-1 genotyping
AT1G63900	SP1	GAGCCAAACTGATTGAGAAG	AATGGCGGAAGAATGCTTAC	SP1-3 genotyping
AT1G63900	SP1	GCGTGGACCGCTTGCTGCAACT	AATGGCGGAAGAATGCTTAC	sp1-3 genotyping
AT2G23140	PUB4	TAGACCCGTTTGAGAAGTAC	TTAGCGATTAAGGCCTTCAC	PUB4-2 genotyping
AT2G23140	PUB4	TAGACCCGTTTGAGAAGTAC	GCGTGGACCGCTTGCTGCAACT	pub4-2 genotyping
AT2G23140	PUB4	GATTCTGATTGAAGCTGTTGC	TTAGCGATTAAGGCCTTCAC	pub4-7 genotyping
AT2G23140	PUB4	ATTG TCATTACTTCAAGTGACAGA	AAAC TCTGTCACTTGAAGTAATGA	CRISPR-Cas9 guide RNA	Sticky ends for cloning
AT1G13320	PP2AA3	GACAAGGTTCACTCAATCCG	TCGGATCCCATTACTGGAGC	qRT-PCR
AT2G26150	HSFA2	TCGTCAGCTCAATACTTATGGATTC	CACATGACATCCCAGATCCTTGC	qRT-PCR
		*GGGGACAAGTTTGTACAAAAAAGCAGGCT	**GGGGACCACTTTGTACAAGAAAGCTGGGT
